# Supplementary material for: DeepMoCap: Deep Optical Motion Capture Using Multiple Depth Sensors and Retro-Reflectors
Source: Sensors (Basel). 2019 Jan 11;19(2):282. doi: 10.3390/s19020282 (PMC6359336; doi:10.3390/s19020282)
Supplement: Supplementary File 1 [file sensors-19-00282-s001.zip]

Archive with 1 entries (1 files):
- sensors-416771-supplementary.mp4
